# Supplementary material for: Lipidomic Analysis of Chlamydomonas reinhardtii under Nitrogen and Sulfur Deprivation
Source: PLoS One. 2015 Sep 16;10(9):e0137948. doi: 10.1371/journal.pone.0137948 (PMC4574153; doi:10.1371/journal.pone.0137948)
Supplement: S1 Data — Supplementary data set lists annotated lipids and all mass spectra under nutrient deprivation conditions at different time points. (XLSX) [file pone.0137948.s001.xlsx]

## Sheet: Nitrogen starvation
			peak #	Peak_291	Peak_289	Peak_111	Peak_124	Peak_122	Peak_120	Peak_148	Peak_146	Peak_144	Peak_142	Peak_162	Peak_160	Peak_158	Peak_174	Peak_172	Peak_170	Peak_164	Peak_186	Peak_184	Peak_182	Peak_198	Peak_196	Peak_209	Peak_241	Peak_293	Peak_295	Peak_310	Peak_332	Peak_343	Peak_335	Peak_353	Peak_276	Peak_407	Peak_406	Peak_405	Peak_403	Peak_402	Peak_401	Peak_400	Peak_399	Peak_398	Peak_396	Peak_395	Peak_394	Peak_393	Peak_392
			lipid name	DGDG 34:2 (16:0/18:2)	DGDG 34:3 (16:0/18:3)	DGTS 30:2 (14:2/16:0)	DGTS 32:2 (16:0/16:2)	DGTS 32:3 (16:0/16:3)	DGTS 32:4(16:0/16:4)	DGTS 34:1 (16:0/18:1)	DGTS 34:2 (16:0/18:2)	DGTS 34:3 (16:0/18:3)	DGTS 34:4 (16:0/18:4)	DGTS 35:1 (16:0/19:1)	DGTS 35:2 (16:0/19:2)	DGTS 35:3(16:0/19:3)	DGTS 36:2 (18:1/18:1)	DGTS 36:3 (18:1/18:2)	DGTS 36:4 (18:1/18:3)	DGTS 36:7 (18:3/18:4)	DGTS 37:3 (16:0/21:3)	DGTS 37:4 (18:3/19:1)	DGTS 37:5 (18:3/19:2)	DGTS 38:4 (18:3/20:1)	DGTS 38:5 (18:3/20:2)	DGTS 39:4 (18:1/21:3)	TAG 52:6(16:0/18:3/18:3)	TAG 56:0(16:0/20:0/20:0)	TAG 58:3(16:0/20:1/22:6)	TAG 58:3(18:2/20:0/20:1)	TAG 59:0 (19:0/20:0/20:0)	TAG 60:0 (20:0/20:0/20:0)	TAG 60:3(17:1/21:0/22:2)	TAG 61:0 (20:0/20:0/21:0)	922.82	1098.7	1097.66	1096.7	1093.16	1092.16	1091.04	1084.66	1083.66	1082.65	1077.5	1076.52	1075.44	1072.04	1071.55
			m/z	939.659	937.769	680.508	708.949	706.953	704.945	738.947	736.945	734.938	732.938	752.891	750.875	748.906	764.866	762.882	760.913	754.884	776.867	774.852	772.827	788.837	786.777	803.355	868.517	941.815	958.827	958.827	983.88	997.878	986.887	1011.83	922.82	1098.7	1097.66	1096.7	1093.16	1092.16	1091.04	1084.66	1083.66	1082.65	1077.5	1076.52	1075.44	1072.04	1071.55
sample	treatment	% N availability	time
N50-1h-1	N50-01h	0.5	01h	79.38	81.34	174.01	53.49	98.11	80.41	83.08	387.85	1491.43	675.57	7.41	29.65	29.01	79.5	226.49	368.31	95.06	67.17	27.48	24.45	32.33	46.47	1761.53	32.88	200.92	240.81	57.35	86.64	99.88	44.24	40.05	194.59	11.56	37.08	51.18	31.39	60.64	120.28	13.72	42.9	53.5	21.77	51.71	75.52	34.5	6.86
N50-1h-2	N50-01h	0.5	01h	69.18	64.09	151.79	54.57	101.97	82.15	84.81	410.7	1583.09	724.35	10.33	24.57	25.9	68.6	207.42	398.41	100.84	76.65	26.88	21.14	26.51	37.96	2256.02	30.49	164.12	174.5	53.22	73.97	92.04	41.31	36.93	110.32	17.61	55.87	72.97	38.03	76.04	148.38	17.56	50.73	67.06	25.13	55.78	82.59	32.86	6.44
N50-1h-7	N50-01h	0.5	01h	69.6	93.44	115.47	61.66	111.71	89.29	104.71	488.46	1858.75	822.54		30.03	21.05	95.42	285.83	467.06	101.51	52.71	16.84	11.11	24.97	48.92	1613.53	47.79	178.32	237.32	73.61	71.66	84.65	54.02	31.31	143.05	16.09	63.16	83.6	24.96	61.28	119.37	15.41	63.92	85.13		31.51	47.18	7.36	4.33
N50-1h-4	N50-01h	0.5	01h	65.41	59.37	158.34	42.01	82.2	66.07	63.53	304.01	1168.19	549.07	7.27	31.41	28.28	59.27	160.61	290.44	85.48	79.83	33.28	27.7	25.79	37.39	2190.73	23.41	212.95	269.46	79.04	88.27	101.96	59.94	38.09	120.45	15.12	49.38	63.86	45.58	92.93	185.04	14.62	47.26	62.68	26.17	59.7	89.43	32.32	6.22
N50-1h-6	N50-01h	0.5	01h	60.58	40.87	109.99	48.66	95.81	77.56	76.91	369.93	1424.02	658.19	12.94	37.34	32.43	56.45	163.67	355.78	93.76	88.29	34.39	28.02	29.41	42.2	1467.29	29.72	219.62	338.6	99.65	59.55	69.34	70.21	26.13	82.79	19.31	60.58	79.78	57.17	114.88	229.92	20.92	59.5	78.89	14.83	42.45	64.15	23.42	4.81
N50-1h-8	N50-01h	0.5	01h	85.03	83.43	184.14	57.4	102.91	80.7	92.53	431.7	1665.95	743.36	4.37	25.1	21.3	78.21	239.48	420.47	95.02	54.1	25.48	15.32	30.9	50.09	1556.87	34.72	166.16	207.71	76.84	72.05	85.13	46.27	36.72	129.9	19.68	53.56	67.6	47.71	92.73	178.07	25.35	63.61	73.95	29.54	63.75	90.49	39.31	8.22
N50-4h-1	N50-04h	0.5	04h	58.49	44.56	184.81	64.7	126.11	102.13	115.3	445.05	1901.04	893.24	15.4	47.46	46.56	65.44	189.16	449.97	125.06	112.39	39.75	26.63	32.07	36.52	1475.94	17.08	152.7	249.66	70.13	46.74	54.78	31.68	23.74	116.5	18.89	35.78	44.33	34.81	70.94	142.78	32.1	74.84	72.52	19.97	47.88	71.25	32.71	6.36
N50-4h-2	N50-04h	0.5	04h	69.66	62.71	104.95	56.88	110.31	85.41	119.95	449.87	1936.82	878.28	8.88	33.47	29.73	64.74	200.97	471.03	107.58	55.94	17.76		19.24	30.2	733.31	5.97	195.14	287.9	60.78	36.03	41.26	39.14	12.11	139.32	2.56	32.26	42.97	21.05	48.03	98.2	8.43	42.53	54.86		12.2	26.36	5.06	3.65
N50-4h-4	N50-04h	0.5	04h	143.04	33.16	23.18	22.24	44.49	37.43	43.28	163.42	685	319.26		12.88	10.17	23.28	66.97	170.71	53.91	34.92	13.43	11.37	19.93	15.78	2243.66	5.33	277.65	301.01	47.1	255.17	266.52	32.65	84.46	113.73	22.63	14.77	13.17		13.74	30.33	232.64	518.3	159.95	38.36	90.62	137.38	22.29	6.05
N50-4h-3	N50-04h	0.5	04h	51.92	42.71	185.05	60.84	114.41	91.11	109.1	400.96	1716.08	809.36	15.14	35.72	35.24	58.84	161.43	402.23	104.69	104.01	32.44	21.17	25.42	31.79	1145.27	11.09	198.98	296.06	59.97	49.92	55.93	39.52	21.66	146.45	9.26	33.75	44.27	34.21	69.43	144.77	14.16	38.86	50.57	13.09	38.23	58.4	27.6	5.42
N50-4h-5	N50-04h	0.5	04h	41.68	55.8	205.21	76.4	145.59	114.81	143.6	541.53	2328.74	1088.41	17.12	56.6	39.98	72.27	231.4	558.36	135.42	105.91	38.22	19.2	24.03	31.07	1480.32		149.38	191.48	44.58	62.6	77.93	25.15	26.44	128.37		13.3	26.93	30.5	67.18	133.06		12.64	30.25	17.6	63.39	92.75	27.71	5.87
N50-4h-8	N50-04h	0.5	04h	49.93	38.1	113.03	74.95	143.15	115.91	145.06	551.45	2361.62	1084.07	15.71	40.19	38.14	69.1	223.15	565.12	130.37	93.89	30.04	19.37	29.51	45.15	633.58	21.54	200.97	341.03	70.27	31.66	38.1	46	16.49	93.05	15.39	39.24	51.53	40.8	83.51	168.67	21.78	54.05	68.01	1.78	22.74	36.8	19.14	4.26
N50-4h-7	N50-04h	0.5	04h	44.55	34.45	112.71	47.69	97.27	79.11	92.83	359.3	1529.17	716.94		22.85	27.2	55.09	166.02	362.4	105.01	116.22	25.93	17.5	22.48	32.54	1342.91		167.94	273.69	51.49	34.43	46.79	35.63		84.28		13.44	34.61	68.7	140.92	290.06		17.39	32.52		44.93	77.52		3.92
N75-1h-1	N75-01h	0.75	01h	22.17	23.79	71.31	31.1	56.92	41.29	37.78	162.42	648.6	321.19	57.73	205.35	96.77	68.57	120.38	157.1	71.42	114.07	104.46	82.29	41.77	51.94	2162.29	34.06	47.09	43.84	29.04	29.28	58.23	13.75	29.35		9.04	32.85	43.3	46.83	93.76	198.65		21.76	28.49	13.21	34.68	55.35	11.15	2.8
N75-1h-5	N75-01h	0.75	01h	59.95	42.98	97.15	34.89	67.43	50.79	55.03	244.31	929.78	435.1	13.6	42.83	33.55	50.39	131.1	234.54	74.64	79.62	37.68	34.56	32.71	43.14	2065.62	19.04	157.17	195.67	77.56	77.79	88.89	61.06	34.77	70.85	10.19	36.64	46.74	56.35	109.65	226.31	10.38	35.6	46.59	22.64	52.87	80.71	21.3	4.33
N75-1h-2	N75-01h	0.75	01h	61.02	35.46	75.42	31.25	63.36	51.59	54.27	244.58	955.02	445.78	3.58	25.51	21.07	44.14	126.54	239.15	71.25	69.23	28.8	32.81	21.85	47.27	1664.78	32.88	154.17	201.19	103.65	65.76	74.19	75.93	29.3	46.29	16.52	51.26	68.35	64.84	134.58	280.86	18.87	53.34	70.65	17.23	43.7	66.18	15.98	3.75
N75-1h-4	N75-01h	0.75	01h	63.36	53.91	96.27	31.03	60.92	48.36	49.89	227.4	876.09	413.17		13.28	13.56	55.25	152.42	225.55	72.33	67.72	25.55	31.66	22.16	43.6	2340.45	24.57	158.79	182.21	79.34	88.25	102.3	64.6	37.79	70.47	9.94	35.6	48.72	49.19	97.82	197.87	11.9	38.98	48.49	22.16	52.42	79.38	21.28	4.42
N75-1h-7	N75-01h	0.75	01h	70.1	74.61	154.35	41.27	78.66	65.92	65.17	300.77	1159.45	542.46	5.94	24.6	26.87	74.45	203.91	292.67	91.59	85.98	28.16	28.85	27.33	39.4	3048.58	25.09	149.84	125.8	55.02	100.02	118.59	44.23	45.33	101.65	11.32	43.01	55.2	33.71	65.66	133.22	12.56	40.67	53.62	24	59.5	88.12	31.96	6.28
N75-1h-8	N75-01h	0.75	01h	63.39	57.73	163.43	42.64	82.23	63.19	71.11	315.96	1201.39	554.2	12.14	49.99	34.41	69.18	179.25	298.46	83.2	85.44	34.1	31.99	29.73	45.87	2075.97	28.24	176.65	238.94	72.27	79.93	93.92	53.6	35.57	107.23	13.18	48.61	64.97	58.82	118.1	236.2	16.22	49.64	64.33	27.82	67.26	99.97	33.28	6.73
N75-4h-1	N75-04h	0.75	04h	40.37	63.36	282.28	43.98	86.02	70.15	97.26	318.26	1365.3	635.73	13.83	40.78	33.35	54.09	150.15	336.37	81.13	76.7	31.55	21.85	23.06	32.18	1965.03	15.97	174.1	241.26	70.26	76.12	90.03	45.21	34.26	132.64	15.62	44.28	56.99	56.56	114.2	228.96	20.52	52.07	65.1	35.05	83.2	126.44	48.62	9.43
N75-4h-2	N75-04h	0.75	04h	50.97	45.02	131.95	58.73	110.2	89.03	126.81	423.23	1841.38	856.84	13.07	34	33.6	60.12	186.65	452.94	106.92	107.92	33.2	22.79	24.93	34.28	1260.68	16.8	200.7	302.17	78.4	52.14	61.79	52.65	24.52	110.25	9.72	34.08	45.52	39.21	78.85	161.4	11.43	37.57	48.9	11.26	34.84	52.83	23.49	4.76
N75-4h-4	N75-04h	0.75	04h	49.67	58.61	117.37	64.77	121.34	97.11	153.42	507.31	2205.75	989.8	13.57	26.73	29.46	73.88	239.31	548.34	112.02	67.73	22.51	9.44	26.91	33.82	1214.63	19.96	122.6	150.4	41.05	43.34	54.13	24.14	24.36	112.79	8.24	27.08	36.63	20.17	39.17	79.44	7.57	31.08	37.22	6.46	28.14	42.44	18.67	3.76
N75-4h-3	N75-04h	0.75	04h	48.36	49.9	157.54	56.56	107.35	86.73	123.55	411.51	1763.72	814.73	16.15	47.95	42.92	69.66	198.83	427.45	106.56	106.79	42.63	30.93	29.77	41	1467.19	21.95	171.18	258.5	75.1	64.47	74.36	51.01	29.84	112.59	11.6	38.22	50.53	39.4	79.98	162.05	15.9	43.5	56.27	17.89	44.54	66.25	28.11	5.57
N75-4h-6	N75-04h	0.75	04h	66.42	57.25	131	70.88	133.39	107.99	137.76	478.43	2118.25	1013.34	19.19	45.51	67.03	88.38	261.21	525.79	130.41	83.59	43.72	33.7	31.51	40.9	1410.78	8.2	100.46	112.1	39.49	43.34	61.65	18.02	24.23	85.03		20.03	30.17	27.32	53.6	103.96	2.43	34.53	35.99	15.07	40.79	62.03	20.18	4.92
N75-4h-7	N75-04h	0.75	04h	51.81	49.83	140.29	58.3	113.4	91.59	127.23	425.75	1843.98	850.63	16.91	43.28	37.71	60.17	178.27	449.48	105.91	112.6	39	28.35	23.9	27.37	1557.18	6.36	209.18	301.79	78.63	76.93	88.05	56.39	32.14	134.55	11.02	33.1	42.74	30.5	61.72	125.99	13.35	38.19	48.57	16.85	41.44	63.72	24.44	4.87
N75-4h-8	N75-04h	0.75	04h	49.54	51.97	182.66	60.92	120.76	97.58	138.1	456.94	1976.95	907.84	13.12	30.9	33.33	67.85	205.75	470.43	112.23	103.96	31.63	20.86	24.17	32.97	1181.8	17.66	185	259.65	52.81	54.91	64.26	36.36	25.31	157.99	8.67	32.22	41.47	28.8	57.32	121.22	10.61	33.88	43.96	13.36	35.89	55.62	27.92	5.54
N50-10h-1	N50-10h	0.5	10h	69.65	125.9	73.11	90.03	180.07	146.42	161.68	678.73	2539.93	1219.23	20.1	38.9	35.68	127.49	424.25	688.74	150.76	108.12	35.24	25.44	38.51	56.31	1486.21	45.49	114.77	87.43	88.28	69.44	82.84	71.21	35.96	137.5	10.32	40.31	53.6	14.04	33.73	63.43	9.63	39.95	52.91		17.03	26.05	7.03	3.18
N50-10h-5	N50-10h	0.5	10h	71	107.86	150.85	32.32	70.76	56.86	62.17	252.03	931.95	463.29	15.84	59.34	29.38	78.55	222.22	255.02	70.24	52.62	28.72	18.24	16.88	20.43	3554.49	27.99	136.79	79.36	53.59	125.96	148.21	41.92	57.74	111.63	19.47	61.28	80.78	14.91	44.61	86.99	19.4	58.22	76.98	18.34	57.8	83.11	31.96	6.54
N50-10h-3	N50-10h	0.5	10h	79.89	94.97	162.22	34.21	71.61	60.81	57.53	243.73	922.42	454.75		13.29	13.33	65.24	210.05	252.87	66.91	49.33	18.95	18.13	15.37	27.19	4396.29	27.05	153.08	81.91	54.46	139.21	162.08	46.8	58.13	96.51	17.54	55.14	72.69	25.67	53.17	104.33	19.66	54.51	71.46	31.66	74.37	111.86	36.97	7.32
N50-10h-7	N50-10h	0.5	10h	98.9	61.4	126.25	53.69	114.47	93.03	86.8	376.52	1417.85	710.15	21.63	58.1	40.79	79.22	243.15	392.44	118.18	117.61	49.75	39.8	26.83	46.41	2330.59	35.51	121.82	86.48	67.39	82.99	101.12	53.72	37.86	57.51	16.58	53.99	73.41	39.27	78.63	150.95	14.96	50.86	67.19	17.51	45.59	66.35	26.03	5.53
N50-18h-2	N50-18h	0.5	18h	61.68	61.79	74.26	88.96	201.92	163.23	164.8	686.48	2583.17	1340.46	19.36	36.39	40.71	107.78	347.37	784.07	231.8	142.95	57.5	59.18	46.46	63.17	1065.05	18.75	140.1	168.03	89.91	48.42	58.15	66.5	25.12	73.84		17.63	29.02	9.95	35.21	74.14		16.8	30.68			11.16
N50-18h-3	N50-18h	0.5	18h	54.06	68.83	57.96	79.17	172.79	142.09	146.86	609.26	2278.8	1159.37	16.49	13.88	21.63	80.57	287.81	689.27	188.14	80.16	35.4	27.16	35.4	43.77	2058.94	16.93	138.77	135.55	81.94	88.11	103.45	56.53	40.71	71.4	8.14	25.47	34.64	7.89	26.84	52.47	10.16	31.35	38.9	8.38	28.47	42.29	3.95	2.39
N50-18h-1	N50-18h	0.5	18h	68.73	70.92	149.13	68.89	161.38	129.73	129.49	528.49	1974.63	1035.65	20.79	43.96	45.55	93.79	271	597.88	195.55	139.05	64.88	72.03	44.65	53.09	1628.07	16.6	146.74	175.05	111.93	83.97	99.09	88.61	38.11	72.82	3.75	27.04	38.56	27.3	52.61	109.38	1.73	27.69	37.84	11.3	32.13	48.59	25.41	5.08
N50-18h-5	N50-18h	0.5	18h	47.33	70.42	35.99	107.02	235.33	187.84	204.61	830.13	3110.32	1565.03	15.5	16.71	23.85	115.36	407.14	935.2	227.5	102.72	32.49	22.86	40.89	58.2	967.59	10.04	99.67	99.56	77.08	34.13	44.13	54.21	9.92	67.38		14.94	30.54			23.16		14.38	33.96
N50-18h-6	N50-18h	0.5	18h	63.44	72.05	77.91	108.64	245.54	194.81	207.79	853.94	3212.73	1636.74	27.26	46.13	45.65	121.72	399.01	961.78	262.91	141.85	55.89	43.78	49.65	57.76	935.02	11.43	131.36	147.42	83.42	47.5	56.8	60.96	24.72	89.09		17.93	29.76		30.1	58.34		20.22	32.71		4.42	12.16
N50-18h-7	N50-18h	0.5	18h	59.97	62.37	81.95	98.5	228.95	182.85	183.34	762.42	2901.62	1510.46	23.1	37.01	40.4	107.49	371.26	876.04	263.74	158.72	54.7	44.7	44.55	57.11	1068.6	22.3	118.18	126.52	85.56	47.96	57.91	63.86	21.54	68.99		28.57	40.48	13.51	40.11	78.93		26.66	39.09		4.82	15.19		2.46
N50-18h-8	N50-18h	0.5	18h	53.71	56.35	78.45	108.42	245.64	195.02	209.56	855.28	3215.92	1624.92	27.54	46.24	46.98	131.29	421.64	942.58	250.32	135.35	49.66	32.64	49.37	58.15	1132.62	37.18	91.19	81.48	53.49	38.4	50.32	38.2	17.73	60.38	7.42	35.4	50.1	9.61	35.8	68.36	4.22	30.02	44.84		10.45	19.8		2.21
N75-10h-1	N75-10h	0.75	10h	68.68	38.9	67.18	47.86	104.26	80.97	102.27	386.45	1438.2	680.75	36.3	106.46	51.86	80.46	210.84	422.75	109.3	109.8	57.23	46.36	36.16	61.39	1352.5	27.11	102.94	113.02	88.11	43.42	58.88	65.31	12.05	24.82		39.78	52.01	45.23	97.03	193.99		39.39	55.81		15.78	32.66
N75-10h-2	N75-10h	0.75	10h	73.01	42.46	86.64	55.06	120.83	98.96	108.95	438.44	1682.56	796.35	6.01	29.27	29.17	73.11	240.09	498.57	113.79	95.85	40.58	33.49	31.51	52.59	1503.69	33.57	108.73	114.07	74.15	52.59	63.62	59.31	22.61	45.38	14.3	54.62	73.49	43.52	87.58	173.2	12.56	51.54	68.58		31.57	45.24	8.7	3.75
N75-10h-3	N75-10h	0.75	10h	92.08	36.54	56.29	39.84	86.78	67.51	76.43	308.52	1167.42	560.91		23.18	20.2	54.3	172.09	343.11	91.7	80.49	35.08	38.8	19.81	45.02	1510.07	22.26	122.14	139.89	81.9	54.97	65.58	67.57	21.5	41.33	8.66	39.17	53.23	47.44	96.38	190	5.57	37.39	51.91		27.15	43.67		2.86
N75-10h-6	N75-10h	0.75	10h	77.1	27.04	47.06	32.76	78.16	63.03	64.88	267.37	1023.87	499.23	2.41	30	23.4	48.49	144.35	302.91	88.18	88.07	34.18	38.05	21.04	39.72	1473.81	16.69	107.67	125.86	79.12	45.71	57.33	65.28	17.74	28.7	2.36	31.38	41.5	42.9	86.14	174.19		26.83	38.53		22.15	36.19
N75-10h-4	N75-10h	0.75	10h	99.06	43.46	72.18	45.82	95.52	80.26	86.03	342.6	1309.41	629.72	7.06	21.67	23.58	58.91	194.31	386.01	105.4	102.54	39.17	34.45	24.9	40.43	2230.29	16.35	117.71	98.06	64.71	68.44	83.11	53.62	31.56	43.68	9.48	36.84	48.6	37.71	76.57	150.09	4.31	34.18	43.48	13.53	39.56	58.47	9.83	3.06
N75-10h-5	N75-10h	0.75	10h	78.82	27.91	52.09	42.12	96.79	77.69	89.16	343.51	1278.61	608.84	26.48	84.29	44.91	75.1	187.36	380.92	107.69	106.14	56.46	66.5	34.92	60.02	1371.7	27.01	101.56	116.19	87.96	37.67	50.69	65.56		13.91		17.62	36.8	52.94	109.55	219.14		13.9	32.5		19.37	41.48
N75-10h-7	N75-10h	0.75	10h	82.04	40.73	41.69	75.39	159.62	127.54	159.57	622.29	2372.29	1094.15		30.88	26.01	96.62	332.29	704.7	142	90.28	31.81	19.11	37.56	73.9	1183.59	49.78	115.62	114.49	89.82	40.8	52.15	69.27		33.02		53.24	76.33	22.53	68.13	124.62		53.28	74.21
N75-18h-1	N75-18h	0.75	18h	78.51	36.31	38.06	90.55	195.98	154.43	182.7	729.26	2658.71	1320.82	34.4	68.41	54.02	116.43	357.61	826.39	222.19	142.69	60.86	51.55	56.48	80.8	853.1	49.69	97.69	97.25	78.71	32.82	40.02	63.77	9.07	29.54	8.69	40.11	56.06	30.06	60.04	117.21	5.37	43.94	56.38			12.56
N75-18h-2	N75-18h	0.75	18h	81.76	66.57	54.49	101.66	219.18	169.04	213.03	844.76	3099.49	1514.71	17.85	37.53	40.32	139.92	459.9	963.27	232.21	109.68	50.38	34.3	54.02	69.94	1000.86	48.59	121.55	92.4	70.98	39.82	51.67	54.44	11.21	64.55		35.23	49.95		33.27	60.13		34.03	49.23
N75-18h-3	N75-18h	0.75	18h	71.29	84.78	48.44	87	188.08	147.07	185.16	727.94	2640.07	1275.03	9.86	10.92	11.54	128.77	444.04	824.8	189.44	75.94	22.64	14.01	39.08	59.26	1423.14	32.01	104	70.7	61.94	51.52	66.91	47.7	21.86	75.6		22.72	37.87		12.92	36.04		25.96	41.69
N75-18h-4	N75-18h	0.75	18h	74.63	49.96	43.6	99.5	219.22	171.98	211.5	851.05	3155.47	1528.93	20.71	23.07	31.93	122.25	422.28	990.11	239.34	99.72	40.07	30.15	52.75	66.48	930.54	28.31	118.66	98.36	70.45	35.92	46.09	53.64	14.61	49.23		22.64	36.68		31.61	55.96		21.15	34.27			2.37
N75-18h-5	N75-18h	0.75	18h	71.15	60.89	49.3	105.42	229.53	179.09	224.42	889.98	3301.94	1613.58	25.34	37.32	40.13	132.2	439.01	1019.56	247.01	93.52	40.9	25.17	50.62	53.49	1003.58	20.35	95.9	61.75	55.61	36.6	46.08	41.59	15.73	54.14		22.22	35.32		18.59	35.76		17.58	31.76
N75-18h-6	N75-18h	0.75	18h	69.71	29.11	39.47	67.55	156.43	122.1	131.62	530.43	1975.84	1007.94	17.76	33.95	41.01	85.24	266.62	618.41	189.25	155.74	60.8	69.02	44.35	77.78	1023.5	41.94	98.18	130.26	103.62	42.92	52.29	82.42	16.2	22.21	5.31	37.4	52.76	36.29	73.94	144.8	4.94	38.37	51.67		11.34	21.55
N75-18h-7	N75-18h	0.75	18h	53.22	53.19	56.01	84.05	186.93	149.03	168.03	679.95	2517.96	1263.21	14.24	27.16	37.95	100.28	329.91	789.87	206.55	140.67	50.75	41.89	44.91	49.8	1376.28	15.86	108.61	119.15	97.34	53.89	64.92	72.33	23.57	52.61	4.52	33.4	47.28	13.45	35.85	72.54		32.78	45.24		7.37	16.6
N75-18h-8	N75-18h	0.75	18h	74.91	57.23	58.48	101.58	226.14	174.06	217.71	867.3	3179.9	1552.71	22.46	34.22	38.54	123.66	417.83	996.41	239.08	123.13	48.53	32.03	50.64	54.53	1022.23	12.82	116.46	106.2	72.27	36.62	47.76	54.35	12.47	60.06		18.08	30.42		30.67	57.15		14.06	29.05			5.31
N50-26h-1	N50-26h	0.5	26h	75.27	52.51	51.56	71.38	160.99	129.25	121.29	505.09	2104.43	1125.27	39.24	90.1	62.88	96.38	306.29	599.18	212.85	122.77	73.44	70.85	45.15	67.55	1453.37	35.55	111.99	104.44	69.43	53.66	62.53	56.85	26.33	50.6	10.78	33.88	43.75	24.7	49.66	95.58	8.24	33.77	43.62		19.96	25.65	3.63	2.52
N50-26h-2	N50-26h	0.5	26h	77.19	44.53	43.05	83.03	190.92	155.28	139.24	609.47	2552.07	1375.83	25.35	38.33	39.59	94.92	335.82	730.43	253.57	129.64	56.29	55.09	41.21	62.77	1366.74	34.43	108.88	99.56	64.69	46.41	55.67	52.05	24.45	46.23	10.87	33.89	44.26	22.54	45.78	90.37	11.58	33.59	43.76		17.57	25.43	3.25	1.97
N50-26h-3	N50-26h	0.5	26h	63.81	44.25	45.79	96.14	216.92	175.73	163.04	698.44	2905.3	1542.46	31.76	58.1	53.22	101.9	340.09	830.47	263.11	135.28	63.67	56.62	53.82	73.29	937.09	40.95	133.66	161.34	81.41	40.99	49.45	62.02	21.64	50.68	10.68	40.01	53.45	25.88	52.93	100.84	9.93	39.62	51.22		9.41	19.46
N50-26h-7	N50-26h	0.5	26h	59.6	51.79	44.34	75.37	170.58	139.06	129.43	553.73	2278.56	1208.11	27.66	52.63	46.69	96.77	319.65	660.22	215.69	111.23	61.08	70.59	50.76	84.66	1152.56	57.24	116.15	122.82	81.76	51.9	62.35	68.44	29.06	48.25	14.01	43.57	57.7	23.6	47.23	91.36	15.32	44.08	56.19		12.37	21.75	1.82	2.26
N50-26h-6	N50-26h	0.5	26h	71.98	52.91	19.94	132.41	300.55	236.29	246.52	1047.07	4288.83	2177.77	25.21	37.22	40.64	137.69	510.52	1229.7	340.61	144.79	54.36	27.75	56.61	68.84	699.3	25.65	125.26	88.21	57.11	24.57	32.81	36.56		51.34		10.31	28.6		9.91	32.15		7.21	28.89
N50-26h-5	N50-26h	0.5	26h	77.41	53.39	53.74	64.87	147.97	119.59	109.55	466.38	1931.69	1036.76	23.46	39.13	37.91	81	261.7	551.36	199.51	105.94	52.79	55.33	40.64	59.45	2667.53	28.56	130.72	91.24	66.08	95.88	109.27	55.42	40.94	43.87	10.82	33.49	43.08	28.89	54.36	107.58	12.11	33.41	42.39	19.95	44.41	64.86	11.97	2.71
N50-26h-4	N50-26h	0.5	26h	61.49	40.47	41.64	83.86	191.88	158.93	138.74	604.26	2520.06	1366.32	27.24	44.29	43.07	90.6	315.47	723	248.38	127.87	60.67	64.35	45.82	73.11	1095.54	47.22	98.92	113.96	73.53	42.33	51.37	59.34	23.22	39.2	13.99	43.93	57.54	26.72	53.54	106.5	15.32	43.4	55.41		13.8	22.06		1.85
N50-26h-8	N50-26h	0.5	26h	69.4	46.95	39.18	101.2	228.57	183.29	172.71	745.19	3091.14	1628.94	32.17	54.98	51.63	115.37	389.25	877.75	282.68	146.4	65.76	60.71	52.03	72.52	1032.33	38.55	107.53	104.74	63.87	40.61	47.98	51	22.22	47.79	5.94	32.59	42.26	22.76	45.29	87.25	5.86	31.78	41.09		11.39	18.99
N75-26h-1	N75-26h	0.75	26h	84.89	53.76	97.59	63.05	141.91	116.19	111.87	471.97	1917.32	1016.13	22.14	37.3	38.25	94.07	310.18	586.3	202.96	107.31	59.56	77.55	44.4	77.94	1110.1	38.73	106.36	118.08	76.36	54.69	66.3	63.23	31.18	52.01	9.71	36.12	45.4	55.34	114.49	224.01	8.74	34.46	41.5	15.41	37.36	52.34	23.34	4.77
N75-26h-2	N75-26h	0.75	26h	71.37	43.97	61.49	60.04	136.61	111	109.32	462.69	1862.51	964.94	25.74	47.32	44.8	80.56	256.21	555.79	187.13	124.19	62.98	64.4	42.39	64.62	1544	35.2	112.06	110.73	78.5	56.48	69.57	62.49	30.23	40.11	10.96	42.67	55.78	35.73	71.26	135.56	9.97	38.84	50.12	2.06	27.43	39.77	7.42	3.21
N75-26h-3	N75-26h	0.75	26h	63.85	27.81	27.62	56.36	129.72	105.51	98.68	428.12	1745.24	925.55	20.43	33.1	35.91	64.64	217	521.44	186.21	120.38	59.17	73.34	39.24	62.57	1180.34	27.13	85.73	106.76	82.51	40.92	49.28	65.69	20.7	17.67	8.54	32.84	43.1	40.13	78.69	157.72	7.49	30.28	39.61	3.14	20.86	30.29
N75-26h-4	N75-26h	0.75	26h	62.16	38.69	35.88	67.9	156.62	125.46	122.04	519.64	2112.32	1103.12	25.95	45.73	42.78	82.07	278.77	632.89	210.6	122.59	67.06	94.78	48.25	85.07	1070.04	40.97	108.04	140.36	88.31	44.75	52.98	71.64	24.49	34.35	10.77	31.94	41.91	33.12	64.88	126.46	10.31	32.94	42.97	3.02	20.41	28.28	3.32	2.01
N75-26h-5	N75-26h	0.75	26h	64.91	33.72	36.98	58.89	135.94	108.64	104.12	448.91	1825.37	953.84	19.27	33.4	34.21	69.51	233.87	538.29	181.57	106	54.4	63.82	39.66	66.12	1037.64	35.92	90.01	112.84	86.07	41.24	50.16	69.07	22.33	29.57	13.56	41.6	55.89	37.11	74.19	144.66	15.03	40.58	52.91		18.73	27.33	1.67	2.17
N75-26h-6	N75-26h	0.75	26h	62.76	38.23	35.14	80.47	177.74	142.61	143.39	600.5	2435.61	1255.56	41.85	92.41	67.8	105.38	330.74	725.64	241.41	157.87	93.92	103.85	57.16	87.53	996.25	42.6	93.33	99.51	70.12	35.07	43.4	55.8	15.95	31.88	2.02	27.37	38.45	26.2	52.19	103.9		26.96	36.68		6.85	17.15
N75-26h-8	N75-26h	0.75	26h	63.09	71.12	47.07	93.48	187.57	147.61	169.6	665.88	2637.15	1305.47	32.15	38.12	36.64	106.07	352.47	770.18	204.69	75.86	49.35	39.82	48.77	56.22	2104.07	25.63	144.35	86.64	49.81	118.78	132.74	42.66	52.57	67.57	15.47	28.95	33.88	14.79	20.3	38.53	13.74	29.11	32.41	19.3	34.18	49.61	9.59	2.77
TAP-1h-1	TAP-01h	1	01h	50.02	68.54	197.93	47.95	83.12	71.33	77.14	345.67	1207.17	542.44	16.88	45.42	38.63	59.65	155.3	291.42	82.07	87.47	49.94	43.12	43.55	27.58	5517.85	10.51	205.93	89.79	22.17	197.61	236.01	21.69	80.1	162.32	12.28	41.71	54.8		11.99	26.35	14.3	40.49	50.44	48.49	124.17	194.94	38.32	7.55
TAP-1h-3	TAP-01h	1	01h	82.17	88.61	159.57	36.19	72.26	62.64	69.54	297.54	1017.18	453.1		11.98	11.46	62.06	172.47	249.58	70.57	47.9	25.93	19.7	40.69	32.84	5827.53	16.32	151.25	156.52	39.52	178.9	240.57	15.2	89.07	81.58	15.35	54.79	67.31			14.54	41.03	92.29	67.91	58.61	134.57	193.66	36.09	7.99
TAP-1h-4	TAP-01h	1	01h	38.8	69.63	234.82	53.68	91.23	78.56	88.65	396.71	1378.95	608.56	19.15	54.44	43.06	64.63	167.14	329.83	78.73	92.71	49.62	41.01	40.34	28.46	5360	12.52	170.22	69.75	17.8	171.55	205.1	16.48	71.18	148.36	15.26	49.36	64.71		11.1	25.28	16.73	46.87	60.03	56.92	144.78	222.13	42.58	8.45
TAP-1h-5	TAP-01h	1	01h	47.02	65.1	164.47	64.91	110.52	93.4	109.74	493.49	1722.15	746.21	17.4	40.43	37.76	77.17	220.87	411.89	98.98	98.89	45.55	38.16	46.18	31.36	5696.12	19.38	123.18	52.64	16.23	141.18	176.04	14.41	62.22	120.56	16.02	49.97	65.04		7.96	17.99	16.98	44.69	57.72	47.39	119.69	180.27	33.52	6.52
TAP-1h-6	TAP-01h	1	01h	53.98	100.9	155.48	55.53	94.84	78.73	95.16	422.52	1466.44	641.37	11.02	42.53	35.84	81.75	222.13	351.97	84.15	74.77	45.46	36.76	38.58	22.4	4305.6	15.5	181.1	62.38	16.4	179.85	207.24	14.47	73.19	219.18	7.95	36.97	51.06				7.33	39.17	50.35	29.21	76.91	115.86	29.61	6.07
TAP-1h-7	TAP-01h	1	01h	53.37	98.36	182.17	58.54	98.32	80.15	97.9	435.11	1520.81	666.67	12.91	39.37	34.98	76.37	215.44	365.67	86.14	72.13	42.23	35.51	40.71	27.92	4449.36	20.67	182.33	71.68	21.04	172.05	200.2	17.59	70.29	169.85	15.39	49.14	63.88			17.47	17.15	48.75	63.45	42.11	103.23	156.91	31.67	6.23
TAP-1h-8	TAP-01h	1	01h	47.49	76.17	201.19	54.47	91.72	74.94	90.12	399.52	1389.71	609.2	16.16	38.15	33.82	73.71	201.7	330.14	81.07	69.23	39.72	36.54	40.65	28.76	4507.1	16.7	154.99	63.33	18.93	168.46	198.77	19.13	70.2	175.29	11.46	34.32	44.29		10.95	26.09	12.88	34.06	42.39	42.47	103.83	160.2	35.43	6.91
TAP-4h-1	TAP-04h	1	04h	39.48	49.32	222.84	40.72	60.96	50.38	80.33	270.33	771.47	262.61	19.53	60.45	57.85	75.89	110.23	165.8	30.67	23.89	31.92	24.52	31.83	26.58	4007.16	12.88	116.76	80.62	15.68	107.68	125.06	8.12	48.29	209.25	11.73	37.35	48.72		11.33	26.34	14.71	39.79	48.03	44.67	110.15	167.44	36.25	7.26
TAP-4h-4	TAP-04h	1	04h	43.93	19.89	27.99	34.86	50.31	43.76	61.73	207.8	580.58	200.67	19.71	56.06	49.44	55.1	72.33	126.84	20.83	22.63	33.37	26.64	38.14	31.18	4527.61	15.24	189.18	217.33	36.41	182.97	202.73	21.45	69.09	71.62	16.99	36.64	46.95		16.91	37.59	56.22	130.2	78.48	49.64	120.31	183.78	12.78	3.57
TAP-4h-8	TAP-04h	1	04h	52.33	27.54	77.09	30.98	47.69	41.1	61.95	206.42	573.76	203.19	21.42	66.3	56.13	62.58	79.03	135.03	24.79	19.62	33.27	24.1	44.62	38.02	4707.35		155.36	185.6	28.71	146.04	177.71	8.69	62.37	104.23	12.04	34.41	49.55		23.09	48.08	34.69	84.14	60.93	71.52	179.25	266.79	21.56	4.91
TAP-4h-7	TAP-04h	1	04h	45.53	59.62	72.46	43.51	61.1	53.5	86.08	297.33	846.28	279.97	13.3	48.45	41.43	62.3	111.52	187.53	28.44	13.05	20.5	17.42	30.93	26.11	3552.34	15.94	183.02	126.01	28.33	170.97	190.29	20.46	66.31	145.87	16.9	47.54	62.19			10.03	29.71	73.3	70.88	30.08	70.98	106.04	8.47	3.32
TAP-4h-6	TAP-04h	1	04h	27.44	20.09	45.34	31.37	45.01	39.04	56.5	187.28	521.08	178.95	19.77	56.83	50.73	55.5	69.03	114.76	22.05	20.75	32	26.87	34	28.34	4877.92	13.05	169.76	118.08	23.49	172.36	190.78	20.92	63.45	84.23	9.64	34.66	46.49	4.47	19.32	41.29	15.51	41.55	49.6	49.69	124.87	192.6	11.19	2.74
TAP-10h-1	TAP-10h	1	10h	42.8	45.67	28.91	20.31	29.3	28.37	46.64	136.42	342.83	109.9	23.31	60.65	49.51	51.84	58.36	78.27	14.67	18.95	36.77	32.61	34.29	30.93	6796.57	31.25	304.55	106.87	40.31	308.34	327.98	38.97	103.87	65.28	18.7	57.21	76.74		13.03	27.78	23.74	63.22	82.51	43.97	108.29	161.22	4.32	3.25
TAP-10h-4	TAP-10h	1	10h	92.46	52.79	36.02	50.3	92.36	80.05	86.21	337.1	1153.68	529.97	22.45	62.13	55.09	72.03	149.12	305.3	111.25	75.19	45.19	52.7	41.84	48.67	5103.13	37.96	187.85	105.78	46.51	163.66	195.5	37.19	71.33	28.95	5.71	37.97	54.81	10.86	38.25	73.85	5.45	42.54	55.04	45.63	108.4	158.59
TAP-10h-5	TAP-10h	1	10h	58.3	49.66	25.65	39.78	73.06	63.71	69.03	264.17	896.36	414.66	22.11	53.49	48.17	58.3	119.27	239.29	83.11	63.1	41.8	42.3	36.73	38.53	6145.13	38.57	231.82	96.51	53.82	240.15	270.67	48.54	88.38	27.49	17.35	54.66	73.04	10.48	28.77	57.6	20.59	56.65	74.41	38.54	92.51	138.73	1.91	2.18
TAP-10h-6	TAP-10h	1	10h	64.23	54.14	29.9	48.13	88.13	74.95	81.7	321.64	1090.36	498.98	25.61	60.99	51.82	65.08	141.71	293.6	98.39	66.36	44.71	46.59	37.64	44.44	5291.92	41.94	237.2	106.47	57.07	236.38	267.74	51.62	87.56	31.97	17.17	54.3	72.3	9.05	31.74	63.49	20.72	57.32	75.47	40.33	97.35	142.04		2.39
TAP-10h-7	TAP-10h	1	10h	37.69	36.74	10.04	15.53	24.62	25.2	35.16	104.33	273.23	94.93	18.66	49.76	41.36	40.79	44.48	67.34	18.76	19.39	31.2	33.25	40.7	32.43	7032.73	23.78	382.37	116.94	47.56	397.29	409.97	49.79	126.23	39.68	14.73	47.19	62.17		13.81	29.14	19.13	50.84	67.8	42.48	103.72	156.93		2.2
TAP-10h-8	TAP-10h	1	10h	61.23	47.68	16.24	45.06	83.09	71.05	79.08	304.92	1026.18	469.12	25.21	61.07	51.91	62.09	127.42	272.56	93.28	64.18	43.98	48.12	35.3	41.39	5424.18	39.12	228.43	109.65	57.07	225.12	249.84	50.04	85.88	24.93	15.55	51.3	66.42	10.57	27.98	54.03	19.11	53.3	70.94	37.24	89.73	131.45		2.31
TAP-18h-1	TAP-18h	1	18h	45.09	45.67	29.58	47.42	105.15	118.36	84.14	342.31	1104.82	511.92	32.06	67.78	68.47	72.46	143.2	320.76	142.54	87.28	54.38	54.33	61.62	46.22	6172	31.54	195.81	99.97	35.35	220.85	256.3	30.05	86.51	33.71	11.29	41.53	54.21		16	36.59	16.58	44.32	56.02	48.14	116.79	173.45		2.28
TAP-18h-2	TAP-18h	1	18h	35.39	37.28	23.36	46.36	103.39	115.17	80.14	328.09	1058.83	491.86	28.02	58.6	64.24	69.95	127.15	300.04	130.66	72.07	49.18	49.7	48.67	41.3	5741.22	27.3	239.23	121.54	42.51	263.65	288.86	35.59	93.22	33.38	13.41	40.33	53.86		17.63	36.44	18.31	48.55	58.96	44.59	110.93	166.25	1.49	2.16
TAP-18h-3	TAP-18h	1	18h	60.03	74.33	48.64	54.78	122.87	136.28	101.13	398.85	1274.49	583.32	36.26	76.96	72.58	91.4	172.85	373.95	152.93	94.65	62.23	62.61	63.48	60.72	5605.71	44.38	247.62	119.53	52.33	264.8	312.44	40.3	106.43	45.75	23.02	70.28	90.9			16.97	28.08	73.62	91.74	51.1	117.57	168.92		3.56
TAP-18h-4	TAP-18h	1	18h	42.75	52.6	20.78	50.71	115.6	131.18	91.66	385.5	1243.99	574.51	30.7	62.95	65.72	76.36	156.16	362.27	158.93	78.06	49.71	52.66	44.44	38.7	6148.79	35.28	268.63	95.51	39.18	283.57	309.33	37.23	101.41	29.61	13.38	50.07	67.18		8.84	26.39	18.82	54.53	71.15	40.68	101.26	150.55
TAP-18h-5	TAP-18h	1	18h	41.16	44.61	31.22	54.1	120.09	134.7	95.26	390.1	1253.66	573.04	33.37	73.55	76.31	82.87	159.73	361.54	150.72	88.88	57.94	54.27	65.45	45.74	6361.85	34.33	200.62	101.96	35.66	219.05	249.25	29.85	83.26	34.29	14.95	46.64	62.43		14.66	28.33	18.72	49.73	62.7	40.31	97.84	143.11	3.32	2.2
TAP-18h-7	TAP-18h	1	18h	40.07	45.39	27.36	46.46	105.17	119.45	83.86	346.38	1114.7	513.6	30.58	63.16	66.27	71.68	142.97	326.9	141.81	81.72	51.85	49.98	62.49	43.57	6633.17	27.53	214.97	106.04	39.26	239.98	270.92	35.44	88.73	27.05	14.22	44.51	57.86		19.87	38.08	17.41	45.63	60.4	46.29	113.07	166.56	1.72	2.09
TAP-18h-8	TAP-18h	1	18h	40.15	47.7	43.66	54.35	120.04	134.13	96.64	393.19	1264.66	577.9	33.33	74.77	73.19	82.55	161.02	356.29	149.56	86.71	54.37	52.6	58.32	44.42	6226.82	30.63	202.55	102.97	36.31	230.93	265.44	32.59	86.25	34.22	14.83	46.71	60.67		18.42	34.21	18.31	50.03	62.5	48.14	118.4	174.25	4.01	2.38
TAP-26h-1	TAP-26h	1	26h	53.02	52.18	26.78	54.65	134.98	160.38	86.81	400.28	1348.44	657.73	33.95	66.4	55.84	60.76	159.88	399.23	172.61	76.09	51.07	50.03	32.09	37.25	6016.96	37	220.22	95.89	36.1	226.58	260.14	32.34	89.05	31.73	19.9	58.67	78.09	2.91	18.97	34	22.57	59.52	75.86	45.61	108.13	153.8	7.83	2.8
TAP-26h-2	TAP-26h	1	26h	54.73	70.11	19.16	46.1	113.52	137.18	72.98	332.73	1130.24	559.11	33.01	63.64	48.84	55.76	142.8	337.12	169.54	71.19	48.83	57.35	33.67	39.37	5991.02	55.65	241.73	95.72	37.73	255.3	286.05	35.91	99.46	28.1	19.21	58.96	76.82		14.6	28.63	23.48	61.24	78.51	36.68	86.54	124.76	5.36	2.53
TAP-26h-3	TAP-26h	1	26h	56.68	61.85	23.74	40.25	99.41	117.91	63.7	290.09	982.7	484.24	29.75	57.53	49.65	50.82	125.13	296.64	152.68	67.41	45.71	53.5	31.22	36.3	6910.41	35.68	234.9	76.3	37.72	271.85	313.97	38.61	107.13	19.73	16.29	50.58	66.21	12.03	22.65	43.47	18.92	51.62	67	50.09	123.52	180	4.9	2.1
TAP-26h-4	TAP-26h	1	26h	55.32	69.34	43.93	44.64	107.78	128.13	70.62	319.7	1073.34	521.8	34.37	67.92	49.16	53.48	138.26	318.99	165.45	68.88	47.99	58.32	31.44	42.53	4500.36	42.35	231.53	116.79	37.21	246.16	277.66	35.61	98.52	48.49	15.38	43.67	56.76	14	26.81	53.15	19.75	48.9	59.45	57.9	142.6	208.9	13.93	3.17
TAP-26h-5	TAP-26h	1	26h	53.92	64.6	20.22	48.85	119.59	141.51	75.71	352.35	1184	580.78	32.2	58.81	50.26	55.89	146.3	351.46	173.01	72.27	47.15	52.37	30.52	35.37	5998.73	37.81	234.88	76.81	36.56	254.51	287.95	36.35	99.15	30.06	15.42	47.97	62.11	1.43	18.68	35.83	18.88	48.99	64.23	40.56	98.18	142.14	3.34	2.35
TAP-26h-8	TAP-26h	1	26h	55.85	63.29	15.71	49.98	123.01	144.12	78.8	364.49	1231.3	604.95	34.16	66.14	54.34	57	153.95	369.31	185.94	80.61	50.95	57.87	31.69	36.19	6341.02	37.88	235.99	73.23	36.34	257.24	292.27	37.61	102.43	22.5	15.39	46.84	61.44	1.33	17.09	32.61	18.41	47.23	63.32	37.17	87.19	126.59	2.96	1.79
TAP-26h-6	TAP-26h	1	26h	52.72	56.46	27.09	49.77	116.88	135.64	79.13	344.11	1149.84	560.22	33.33	61.61	50.08	53.95	141.5	342.18	162.28	69.2	49.69	50.39	31.95	35.66	5772.17	33.34	221.19	80.71	36.01	232.55	261.71	34.48	89.38	36.38	14.44	43.52	56	12.18	23.77	45.03	18.15	46.17	60.05	48.72	112.16	166.63	14.14	3.1
TAP-26h-7	TAP-26h	1	26h	50.47	60.47	15.44	45.93	112.87	133.66	71.31	326.18	1105.96	547.22	32.44	59.33	50.66	52.65	132.34	328.27	180.51	74.17	47.13	55.52	32.08	36.71	5884.33	31.97	239.1	77.95	36.67	263.75	301.49	38.16	103.35	22.23	14.34	44.34	57.78		16.48	32.38	17.04	45.63	58.3	37.79	89.06	130.24	3.18	1.94
[truncated: 255 more columns]

## Sheet: Sulfur starvation
			lipid name and M/z	DGTS 37:5 (18:3/19:2)	DGTS 37:4 (18:3/19:1)	DGTS 37:3 (16:0/21:3)	DGTS 36:7 (18:3/18:4)	DGTS 36:4 (18:1/18:3)	DGTS 36:3 (18:1/18:2)	DGTS 36:2 (18:1/18:1)	DGTS 35:3(16:0/19:3)	DGTS 35:2 (16:0/19:2)	DGTS 34:4 (16:0/18:4)	DGTS 34:3 (16:0/18:3)	DGTS 34:2 (16:0/18:2)	DGTS 34:1 (16:0/18:1)	DGTS 32:4(16:0/16:4)	DGTS 32:3 (16:0/16:3)	DGTS 32:2 (16:0/16:2)	DGDG 34:2 (18:2/16:0)	DGDG 34:1 (18:1/16:0)	DGDG 34:0 (18:0/16:0)	999.859	955.754	943.857	940.641	893.663	872.801	871.776	804.493	803.293	800.828	799.803	798.851	797.882	785.708	784.683	783.693	777.849	770.799	769.796	768.768	767.743	766.793	765.884	763.898	761.907	759.904	758.887
sample	treatment	% S availability	time
S50-1h-1	S50-01h	0.5	01h	81.6407	54.9644	52.2991	242.086	514.7	225.714	79.6131	37.4184	56.7643	984.929	2900.26	901.736	206.704	252.458	207.81	137.907	42.3319	51.5073	102.584	72.8691	61.3933	77.6341	25.6763	32.5603	559.969	987.316	59.4282	127.183	48.9291	29.8819	53.4884	42.6124	75.365	111.995	128.397	25.2595	38.3039	30.1651	45.1946	74.4171	39.1174	34.5409	93.1649	226.282	365.623	868.051
S50-1h-2	S50-01h	0.5	01h	123.566	73.8823	85.5344	306.154	623.942	253.229	86.9564	50.6968	68.8342	1180.8	3383.45	975.804	233.515	307.844	242.894	153.259	52.5276	73.165	195.882	116.198	53.1268	144.852	34.9069	40.3481	129.425	220.566	140.104	299.853	63.6373	45.7134	87.1316	78.0378	115.882	166.045	231.879	43.6382	63.2718	51.9936	81.3502	151.256	46.1736	40.7768	101.278	277.859	443.084	1019.95
S50-1h-3	S50-01h	0.5	01h	88.9594	64.5183	82.0852	287.227	600.019	259.164	97.072	53.2652	78.349	1117.4	3243.68	937.551	228.85	293.972	232.044	149.017	48.8664	80.9039	182.077	98.9113	55.6571	124.321	32.8989	45.0787	190.394	323.136	214.315	460.71	81.0117	51.265	98.9741	95.6322	79.5243	121.331	149.232	43.1775	59.0594	66.1199	102.99	196.001	57.3544	44.9214	105.11	269.306	420.415	956.609
S50-1h-4	S50-01h	0.5	01h	239.12	108.293	88.3647	253.682	409.719	191.659	76.9806	48.5715	62.9696	761.904	2151.52	614.92	152.139	205.184	156.898	98.7666	65.7384	113.426	264.708	124.751	64.8006	171.486	38.2102	57.7498	137.583	230.623	230.061	481.638	45.3394	71.1279	151.05	191.456	114.506	147.736	245.179	47.534	110.346	79.8435	116.12	219.858	47.5803	36.0953	79.0602	186.518	298.563	686.965
S50-1h-5	S50-01h	0.5	01h	79.1375	67.5149	75.0509	274.436	591.658	296.587	113.442	59.6504	108.121	1096.64	3225.47	923.054	238.19	285.88	227.323	151.552	67.2084	87.2106	108.268	99.8256	95.8988	77.1118	46.6397	124.029	343.156	595.128	85.1849	178.047	69.4522	46.5253	62.6676	16.7553	116.702	167.605	223.805	32.9444	48.2115	44.4108	81.5888	133.149	71.7858	52.8747	124.771	278.557	409.007	930.217
S50-1h-6	S50-01h	0.5	01h	105.866	72.7062	90.2588	288.709	582.12	241.373	92.4959	62.2156	93.4052	1133.4	3222.93	921.918	222.775	300.542	237.914	149.89	62.5283	79.1616	196.006	108.138	55.6947	135.812	40.3178	52.7882	227.286	391.23	142.451	298.813	53.2881	47.6223	91.0409	91.4741	97.2229	151.527	173.691	47.177	59.5542	54.9286	88.0438	164.138	60.3443	42.6731	97.489	259.453	412.494	946.937
S50-4h-1	S50-04h	0.5	04h	45.0582	51.5857	84.7589	264.914	908.236	386.689	121.39	42.919	57.2071	1508.03	3671.22	995.155	259.455	257.141	256.489	137.537	48.3918	76.8185	97.1027	61.4852	54.975	61.1159	36.0648	108.542	657.781	1193.15	88.32	194.739	30.5224	37.6647	61.7696	52.8566	141.096	190.279	332.886	41.8058	30.0842	40.9862	70.0724	131.757	51.3804	51.514	150.881	407.409	588.079	1299.86
S50-4h-2	S50-04h	0.5	04h	207.669	105.024	104.238	275.788	855.419	322.95	94.8921	47.3023	57.3362	1449.86	3420.42	928.288	232.83	253.399	249.645	128.2	56.4432	76.2687	250.551	78.8208	37.2371	152.365	41.4926	46.4136	87.5354	154.402	64.3597	146.874	52.5936	56.9093	97.2268	64.6005	224.377	298.267	527.644	51.2992	95.8552	33.9271	57.9024	100.763	39.5493	41.7048	127.611	377.621	579.037	1266.95
S50-4h-3	S50-04h	0.5	04h	109.71	76.2845	106.477	263.639	826.775	332.989	103.515	44.6827	51.8224	1391.91	3301.19	900.72	230.743	243.754	240.066	126.2	40.5654	60.1932	154.368	94.0608	43.031	106.573	29.4032	62.3117	191.741	338.609	87.026	207.015	89.4285	54.2175	95.5557	64.6855	182.847	250.462	418.523	52.6237	60.394	42.1859	66.0952	125.441	41.3973	45.4967	131.22	369.15	551.44	1212.1
S50-4h-4	S50-04h	0.5	04h	75.8582	70.3635	139.155	215.773	1014.38	485.692	147.121	50.0675	72.0131	2141.67	5226.19	1826.89	435.837	311.638	314.339	180.845	42.7213	83.6973	95.8963	49.7468	53.9255	58.6494	34.0531	120.733	201.624	355.809	19.472	70.7261	54.8268	54.8205	89.1786	25.7861	128.703	183.319	334.577	68.6546	38.1448	31.4798	63.149	114.173	58.1314	59.2188	195.168	451.821	670.384	1471.22
S50-4h-6	S50-04h	0.5	04h	80.6836	71.4264	155.311	237.58	1062.07	510.872	154.245	46.0912	67.0384	2264.57	5457.62	1870.6	440.454	335.575	336.312	188.139	36.2229	66.8572	69.683	46.5894	37.853	43.1687	23.1938	106.943	218.104	391.248	17.372	101.118	79.5537	58.7337	107.237	29.7272	116.72	167.414	304.824	72.2937	41.6407	32.663	68.9705	135.977	60.7871	59.433	202.202	465.652	700.884	1547.49
S50-10h-1	S50-10h	0.5	10h	69.0489	50.5411	48.255	263.331	495.573	217.081	77.1092	35.7151	55.5436	968.645	2968.66	934.719	202.377	300.964	228.79	152.244	34.9874	45.1956	99.3658	70.127	44.9623	72.8984	20.2052	14.0619	582.826	1032.3	92.2295	197.776	40.1319	32.6958	67.4583	80.6525	43.8666	68.7066	69.1881	23.8485	35.3791	27.2926	43.0776	72.9653	41.6839	32.8397	89.6087	217.754	359.506	865.101
S50-10h-2	S50-10h	0.5	10h	57.4501	45.2187	47.8306	247.657	494.369	223.395	81.0169	36.9305	63.4216	963.545	2945.46	925.485	205.12	287.571	219.838	146.401	32.2659	43.1776	99.4484	56.3699	29.2731	65.5733	17.6944	15.1012	950.109	1678.91	71.0689	137.986	18.6716	28.9009	52.4018	60.153	44.8856	64.9948	77.0563	23.1952	31.0375	30.7622	49.2389	87.4317	45.2753	33.732	91.453	218.563	358.716	850.086
S50-10h-5	S50-10h	0.5	10h	50.2927	40.6878	42.7336	232.774	477.458	213.236	75.0065	32.4506	51.7542	919.126	2865.22	900.096	201.183	277.303	213.862	142.024	38.4924	46.3615	107.496	64.0738	48.5108	75.5899	22.432	18.1573	818.114	1443.68	68.866	145.054	30.1117	26.5826	49.9136	54.038	45.0172	70.1421	71.9019	21.1196	27.7976	25.9811	40.5475	68.0016	41.4999	31.7395	87.571	209.399	339.948	805.594
S50-10h-6	S50-10h	0.5	10h	43.8892	39.8229	37.1464	240.075	441.258	200.934	72.8423	32.6937	49.5003	893.603	2758.22	862.969	189.832	289.468	218.135	145.575	28.4619	38.9219	72.1202	42.428	32.4682	47.2904	16.639	12.1961	1001.93	1783.5	109.769	240.991	49.5967	32.9452	76.8825	105.804	25.7185	38.0181	40.6347	18.6729	28.3532	27.4667	44.0169	75.7093	41.0449	31.3515	80.918	193.972	322.069	763.405
S50-18h-1	S50-18h	0.5	18h	81.786	54.8293	54.0764	263.719	518.915	241.3	85.799	38.1128	61.6941	995.636	3021.61	939.092	208.697	283.189	218.401	144.037	38.6404	49.6983	105.4	59.0863	27.8636	71.1126	20.7175	23.7665	621.203	1093.18	41.3591	72.1529	16.7433	27.4195	44.1714	40.5658	55.2193	75.8649	101.659	26.9972	42.9671	39.1908	57.8089	103.27	45.8775	37.5411	99.0322	233.433	372.423	880.575
S50-18h-2	S50-18h	0.5	18h	34.4698	31.0762	31.0841	197.549	419.636	191.476	65.6225	24.6061	39.7499	788.018	2481.62	775.479	174.011	219.844	171.671	116.613	35.6114	38.7148	68.9922	50.3991	29.6433	47.9039	21.0592	16.8066	1449.91	2599.64	51.9259	104.109	24.9057	19.7782	36.4343	35.715	34.1598	51.8477	49.1838	12.1594	19.3207	17.9025	29.7876	47.8873	32.5957	27.5425	79.4422	185.478	291.359	690.083
S50-18h-3	S50-18h	0.5	18h	48.6957	36.3466	43.9115	262.988	601.099	275.755	90.6099	30.9607	49.0637	1159.89	3454.94	1075.28	243.739	289.332	238.253	159.372	27.6172	43.2903	80.2557	78.9299	38.5836	60.5946	15.239	29.2393	851.611	1522.34	72.1448	152.964	18.284	23.0842	43.2507	43.1524	82.7595	125.679	134.957	19.3263	24.7709	28.2252	45.9805	85.8751	33.4522	39.2239	112.416	266.048	419.339	994.503
S50-18h-4	S50-18h	0.5	18h	35.0099	29.3373	25.0468	169.485	331.971	157.699	56.4977	20.0528	30.6538	671.762	1959.91	600.581	136.321	190.618	153.132	101.386	57.3093	56.3544	107.325	57.4255	66.9916	71.2122	32.2204	5.74113	625.199	1100.72	125.014	276.351	59.0528	36.8252	86.6788	110.263	30.3422	48.2212	46.2419	8.62117	25.0521	26.16	40.2985	73.4899	28.2021	24.8128	64.7258	149.788	242.583	577.387
S50-18h-5	S50-18h	0.5	18h	58.6248	45.2701	50.84	264.738	540.972	252.397	87.6524	34.9096	49.9134	1054.52	3022.05	924.638	205.191	271.249	224.58	144.778	28.6553	48.4273	79.3873	51.516	32.4484	53.1612	13.3959	15.1972	676.378	1206.92	130.769	287.853	26.485	35.8506	74.5266	95.9084	49.3949	70.2811	87.6238	25.6518	41.5297	53.7207	79.1875	151.32	41.0423	37.9173	101.242	241.597	387.079	909.632
S50-18h-6	S50-18h	0.5	18h	61.036	55.324	54.5808	201.437	431.65	223.132	90.2189	39.9897	65.4324	853.952	2477	769.806	182.214	217.554	182.328	122.96	45.7316	55.4854	81.6502	55.6313	52.3985	52.5671	29.7705	39.2853	693.051	1210.39	163.83	372.093	154.301	56.2421	106.45	95.4877	52.3631	73.7192	83.479	30.9781	46.9017	48.9389	69.8605	120.785	48.6756	41.3949	93.6635	200.59	304.585	707.207
S50-26h-1	S50-26h	0.5	26h	136.702	81.4373	99.0015	242.075	560.946	231.376	81.7219	51.9173	67.6313	1044.36	2735.07	761.603	186.731	266.433	217.347	125.515	50.013	103.609	341.877	141.946	61.4834	217.899	32.3382	92.911	346.279	599.097	126.343	271.443	65.1855	53.7683	113.939	112.43	99.0745	134.091	220.681	49.9738	66.9594	43.039	71.1391	128.867	46.4392	34.6837	92.602	251.927	376.301	850.694
S50-26h-2	S50-26h	0.5	26h	70.9608	55.5588	100.523	249.655	586.285	229.577	75.7655	45.774	64.6135	1091.57	2884.41	794.708	194.053	292.548	234.787	135.054	37.6645	99.5464	371.043	129.844	45.8206	224.049	28.2056	67.0715	294.089	517.825	183.063	407.889	42.4347	52.5704	132.438	161.562	47.3733	72.8469	93.6573	49.9755	36.6983	23.5443	40.7933	71.0349	40.986	30.5729	89.0709	257.319	390.934	881.794
S50-26h-3	S50-26h	0.5	26h	95.8316	60.9646	75.8655	195.081	446.841	184.631	64.5987	40.9127	59.6447	828.725	2179.68	599.514	147.999	215.835	176.503	102.194	60.4395	116.855	387.606	145.842	61.6318	239.469	36.2127	67.3957	264.721	463.311	229.982	494.344	55.1245	57.5888	140.592	187.848	67.1054	99.8562	140.003	38.4248	49.1664	35.9074	58.3349	104.791	39.1052	28.0341	73.4809	201.105	297.947	676.058
S50-26h-4	S50-26h	0.5	26h	32.9044	33.9391	56.1173	224.467	626.652	295.065	88.2028	30.4334	39.0049	1137.87	3142.21	870.382	218.41	275.295	227.658	136.102	41.248	70.5612	141.346	75.221	54.6996	90.6056	27.5091	71.3693	736.038	1294.19	183.84	402.037	51.7121	45.0748	100.739	130.882	74.4189	109.342	166.125	28.7696	30.161	44.5286	76.0934	146.45	35.7986	35.8928	116.158	289.456	400.888	902.965
S50-26h-5	S50-26h	0.5	26h	205.844	109.618	93.8045	262.41	567.336	222.838	81.7653	65.8419	98.736	1092.59	3045.36	845.122	208.908	263.173	216.608	138.129	41.4908	64.4507	189.181	120.337	66.5392	140.711	29.6601	51.9353	83.9728	142.735	94.9557	203.056	78.1765	58.0713	84.6391	60.7195	208.681	309.524	374.85	49.3603	88.0802	45.0004	66.9044	114.244	47.0888	40.1327	91.4922	252.438	402.576	915.217
S50-26h-6	S50-26h	0.5	26h	179.279	84.6716	64.8225	198.453	400.941	159.518	59.5388	43.5598	59.159	757.306	2122.54	571.114	136.053	185.379	149.304	93.6174	48.9054	68.1738	208.728	93.3147	50.6777	109.78	31.3431	17.2659	14.4738	28.6862	96.6846	221.747	39.1707	49.9684	79.4265	69.9377	167.058	223.889	362.949	31.0783	80.6753	54.2623	75.7154	140.317	36.9729	27.6233	63.1937	177.923	281.3	654.722
S75-1h-1	S75-01h	0.75	01h	202.631	111.362	262.124	461.522	588.438	278.667	115.068	114.202	103.384	2689.31	5485.21	1429.95	252.126	421.443	439.651	254.589	62.8138	71.1912	70.4276	45.6888	43.882	43.8919	44.6657	62.2157	166.693	295.198	14.32	46.3605	58.0482	77.8481	128.633	47.6424	136.909	223.056	430.654	130.142	108.379	49.0878	99.4997	177.299	76.3707	51.1651	115.372	264.788	376.215	876.945
S75-1h-2	S75-01h	0.75	01h	71.3666	37.0868	65.3631	375.002	292.969	165.314	58.5688	49.9128	47.1401	1690.26	2418.41	461.38	130.354	184.582	191.592	118.75	45.7178	143.581	155.497	110.951	88.3793	93.6545	27.9548	36.7204	297.097	529.03	430.057	990.132	19.2964	36.7007	54.3019	60.1024	57.2082	94.9265	176.137	33.5497	84.3895	138.276	281.326	596.981	31.8423	31.9386	69.14	145.606	166.412	391.366
S75-1h-3	S75-01h	0.75	01h	176.238	69.732	75.2107	297.967	273.607	149.333	55.6601	54.4709	48.0135	1608.67	2246.37	418.868	113.901	186.193	187.864	111.859	45.2424	85.0603	189.828	241.74	48.4867	172.09	29.0331	64.6784	393.361	703.855	166.481	383.79	35.0338	44.8907	104.01	127.545	57.6012	90.7785	175.219	35.462	119.556	27.9413	52.7188	97.1937	29.2497	22.6884	61.1688	131.427	153.315	359.007
S75-1h-4	S75-01h	0.75	01h	113.543	85.2252	122.639	250.563	685.773	301.814	105.766	49.8622	69.9292	1095.42	2661.72	697.806	183.522	204.73	198.696	103.595	112.191	85.4495	102.883	98.702	31.3462	63.2127	76.4455	42.8028	178.332	329.807	329.779	773.67	36.3764	68.6833	140.705	185.119	116.188	155.425	259.81	58.0058	62.5553	53.9557	88.8536	168.084	57.5446	48.1376	120.963	313.553	453.007	1010.82
S75-1h-5	S75-01h	0.75	01h	109.121	78.8859	114.488	280.79	802	329.733	103.585	46.1787	54.6591	1303.62	3145.16	839.016	217.008	236.659	232.861	122.179	62.4196	63.6054	121.774	98.3959	32.5664	82.382	43.7898	48.2699	205.912	372.94	161.974	372.253	57.5429	54.6154	104.841	94.5035	155.055	213.157	353.162	57.3111	60.1798	48.3117	74.1761	138.738	46.2665	47.1177	129.987	355.865	534.199	1185.67
S75-4h-1	S75-04h	0.75	04h	192.907	113.439	268.138	462.407	473.23	217.649	87.4893	108.434	121.318	2373.36	5946.72	1619.37	225.193	430.777	459.988	275.765	93.3639	84.1426	75.2213	52.4842	38.8876	46.0706	66.9426	68.2572	74.2244	135.627	32.6769	80.9866	62.515	77.6828	126.595	37.5748	136.247	216.898	421.327	132.792	91.0029	38.3118	79.0869	132.887	72.9746	38.7258	87.4144	209.17	346.026	808.056
S75-4h-3	S75-04h	0.75	04h	13.3047	9.91351	29.3247	48.9105	48.3511	21.9479	8.98173	10.8131	12.4955	247.251	619.38	166.807	22.9935	45.6091	48.3017	29.0677	7.5687	7.19222	6.7707	4.45181	3.04905	3.85017	5.43722	6.2068	6.57881	12.0383	3.65689	9.18973	7.6266	7.94956	13.9964	3.98579	8.90136	14.7346	27.4104	14.3946	6.69376	3.00061	6.71862	11.1223	7.99574	3.96417	8.83867	21.4476	34.9838	83.1893
S75-4h-5	S75-04h	0.75	04h	98.5085	58.7799	125.706	378.367	383.844	185.515	75.2063	58.8772	76.7456	1906.11	4725.6	1279.32	178.451	338.394	353.022	215.91	130.516	132.594	97.0534	19.9714	88.8313	40.7056	78.5063	228.103	96.9938	171.637	108.228	253.339	86.5905	72.1748	76.1661	17.438	89.4797	142.673	259.237	62.7919	151.03	356.753	713.849	1550.22	59.1342	52.1138	79.8891	175.884	287.147	684.041
S75-4h-6	S75-04h	0.75	04h	127.096	93.0963	231.934	438.497	489.25	231.536	108.396	122.969	196.135	2435.25	6170.56	1695.85	240.937	440.972	467.307	286.4	71.013	97.5599	85.7305	34.8586	57.7472	42.8174	54.5609	98.7203	88.0401	160.754	21.7546	62.6604	55.7873	71.4655	112.051	32.3089	120.131	198.76	372.825	116.619	65.3404	41.5048	88.4582	142.399	103.085	48.4132	96.1586	220.78	348.076	816.177
S75-10h-1	S75-10h	0.75	10h	164.975	110.069	157.526	238.63	905.129	421.419	131.147	53.431	62.7272	1945.7	4581.18	1598.77	371.728	294.627	295.05	164.586	43.8873	52.7504	93.993	77.3124	34.4438	72.443	31.8353	64.3726	89.3916	154.062	55.868	137.685	97.3138	68.0132	124.692	63.5776	160.318	227.589	420.558	77.4832	81.4409	37.7808	67.5903	118.002	53.8276	53.6936	171.14	400.911	615.991	1342.59
S75-10h-2	S75-10h	0.75	10h	151.44	111.867	197.263	249.968	864.636	414.847	131.888	63.42	77.3377	1862.06	4364.73	1525.97	353.832	278.924	283.967	158.459	73.2502	64.3809	85.149	104.924	34.0045	67.9379	51.087	56.2031	92.2038	154.966	66.4107	160.269	89.4788	79.7746	137.117	68.1875	164.466	235.176	438.572	96.9825	77.4973	43.2894	78.485	140.175	57.7101	56.6997	167.506	386.279	590.561	1292.31
S75-10h-3	S75-10h	0.75	10h	43.3531	51.0402	108.206	196.303	920.619	452.553	140.415	42.4805	56.9705	1972.9	4770.78	1653.22	395.131	289.999	293.589	166.675	39.8736	78.7698	74.9108	54.457	59.0691	46.2053	32.4683	125.171	261.411	468.273	41.2604	101.437	69.5089	47.5051	79.4752	23.2901	112.91	159.143	290.277	54.0704	27.6701	33.7118	67.0084	119.805	54.5732	55.8068	184.104	410.221	607.083	1319.42
S75-10h-4	S75-10h	0.75	10h	92.9567	94.7636	202.099	238.972	971.441	454.115	143.474	67.9883	93.7763	2062.44	4910.93	1697.05	401.072	307.774	308.732	174.93	38.5029	62.0582	68.8705	56.8583	37.6405	45.787	29.501	76.8438	171.761	306.741	39.1843	97.0887	76.6822	72.8533	126.399	45.4142	121.082	169.83	313.537	100.659	48.5934	36.6121	68.9811	120.275	66.1912	58.8639	181.758	425.87	651.171	1431.21
S75-10h-5	S75-10h	0.75	10h	89.3336	86.7217	191.497	361.818	677.548	318.362	101.141	66.0533	84.8568	2153.26	5941.78	2144.11	335.445	390.755	385.14	243.038	109.728	86.0199	65.3441	49.0352	39.7758	37.2812	78.4335	79.1391	127.998	229.961	35.8982	90.4586	64.2868	63.7254	110.322	29.208	104.876	154.955	293.677	93.2801	44.716	30.2489	60.4637	104.552	56.6864	47.3788	131.561	293.942	488.494	1111.92
S75-10h-6	S75-10h	0.75	10h	91.2218	84.9265	181.197	386.874	676.574	335.264	108.449	58.3101	63.7035	2173.92	5986.79	2133.63	332.701	398.89	396.381	247.194	99.8538	88.3495	91.139	43.737	33.952	48.9513	71.889	74.0427	138.188	247.753	16.1103	72.1159	54.4078	53.6164	95.0883	25.145	104.258	157.915	295.577	87.1045	42.8782	34.2944	67.009	128.521	56.2213	48.5779	134.05	298.562	489.834	1120.78
S75-18h-1	S75-18h	0.75	18h	221.291	137.589	213.825	355.712	606.256	294.331	93.6327	68.4241	73.1957	1956.69	5290.84	1936.71	301.076	359.866	352.903	219.824	138.611	94.6294	95.3013	76.7076	38.9694	60.4294	97.0325	51.0282	74.8613	130.846	42.7582	103.227	68.6091	72.2136	132.557	52.7402	145.788	207.337	404.006	103.018	91.6225	36.0049	67.3458	116.136	50.7059	44.3484	118.252	267.978	449.587	1019.68
S75-18h-2	S75-18h	0.75	18h	218.52	133.702	206.74	342.218	571.037	272.457	85.9149	65.3136	69.1642	1830.93	4973.95	1835.59	283.911	336.849	332.583	206.349	144.967	102.601	104.258	88.9695	42.1212	68.9267	100.971	51.1785	84.2355	146.123	38.9161	95.3661	70.3855	71.2641	126.677	49.8843	153.689	218.422	427.285	98.9586	90.4735	36.223	64.6488	113.277	44.1333	39.0873	111.265	252.902	427.353	959.738
S75-18h-3	S75-18h	0.75	18h	67.1141	77.2278	183.635	349.001	649.369	308.963	101.825	62.4822	73.8466	2078.87	5793.46	2092.85	328.46	381.177	376.798	241.983	86.9515	79.665	72.4052	46.5548	39.5328	42.3326	61.9344	87.3667	214.102	390.163	30.8467	86.7563	74.2318	59.1349	106.009	24.5742	84.9458	128.03	232.387	89.6604	34.2057	25.7169	54.0986	90.5416	60.4004	48.646	126.959	281.956	467.525	1066.69
S75-18h-4	S75-18h	0.75	18h	148.196	106.898	189.744	359.073	635.632	311.885	102.472	63.9932	74.4746	2039.71	5618.39	2032.9	318.762	374.236	368.695	232.546	102.691	79.0124	78.4532	62.0845	34.8879	50.3746	72.7257	60.0887	107.989	192.61	42.8039	109.029	78.7956	63.0444	113.715	43.454	123.608	179.611	339.039	91.6196	64.4896	35.2073	64.7426	114.317	52.3607	45.6485	127.14	279.117	464.01	1057.89
S75-18h-5	S75-18h	0.75	18h	43.6595	57.6887	230.291	347.933	592.428	274.301	96.9153	75.2469	94.5364	2459.35	6285.45	1773.95	291.47	452.08	430.046	272.372	63.4559	72.0346	45.9241	58.1828	25.4849	32.9655	46.7246	123.077	227.213	419.357	72.2943	198.165	55.4898	67.4442	119.425	15.9941	70.7137	121.238	227.696	111.716	24.8688	26.4987	76.1941	139.835	77.1967	31.8116	107.581	263.603	372.399	876.182
S75-18h-6	S75-18h	0.75	18h	425.753	205.569	357.94	459.595	582.615	251	108.356	133.028	121.292	2340.35	5817.47	1721.94	273.879	430.564	410.305	253.581	66.8872	42.3284	29.8326	45.244	33.8429	27.4833	45.64	49.3188	52.422	90.1857	33.3654	70.7193	102.944	112.853	204.887	69.3223	150.888	234.254	441.385	175.954	181.968	49.2058	95.6058	151.792	88.5392	51.5488	103.228	257.787	399.793	927.004
S75-26h-1	S75-26h	0.75	26h	189.649	103.753	111.487	291.121	717.52	279.414	91.6614	45.1565	54.9765	1151.41	2760.72	759.673	203.146	208.536	209.795	111.721	49.0683	75.621	111.454	99.721	51.2798	85.5747	29.9669	41.8465	133.549	233.319	288.734	633.6	42.0048	61.2308	92.7491	74.0861	208.944	270.428	483.626	63.9011	115.253	127.546	182.133	370.021	42.3699	50.8148	120.871	321.047	487.665	1070.53
S75-26h-2	S75-26h	0.75	26h	168.468	99.9606	113.554	270.215	803.637	303.036	90.6945	42.8675	47.4099	1294.85	3105.18	839.874	218.01	237.117	234.176	122.493	34.8658	48.8249	140.955	112.992	31.477	107.03	23.7322	40.0868	117.114	206.014	108.503	250.682	65.5047	55.7505	98.2874	60.2574	204.629	266.448	460.882	57.9594	80.178	41.3846	61.733	112.139	36.705	40.4303	120.498	352.962	535.812	1180.09
S75-26h-3	S75-26h	0.75	26h	139.505	94.8827	102.775	252.996	757.999	296.646	96.6886	48.0971	56.0435	1220.46	2954.39	813.594	211.328	224.736	220.708	117.806	43.6883	50.3451	123.958	110.256	34.3974	94.5639	31.3629	49.6741	126.253	223.028	146.269	326.961	92.2532	57.0219	93.6174	64.206	200.098	267.336	439.111	53.8983	73.226	50.8396	76.2193	142.222	44.854	45.249	119.832	337.2	507.271	1112.64
S75-26h-4	S75-26h	0.75	26h	134.635	84.9871	107.501	264.017	823.227	321.265	100.214	47.8749	59.7987	1316.07	3197.06	871.011	227.265	239.33	237.09	123.879	44.4441	53.2145	141.513	107.893	33.4351	100.857	32.6491	62.9333	119.631	212.125	116.868	257.922	59.2214	53.4837	90.5224	64.8611	215.853	289.076	477.948	55.1794	70.0388	43.5884	68.9927	127.006	46.0064	45.269	127.86	363.503	550.253	1210.17
S75-26h-5	S75-26h	0.75	26h	99.9922	94.2646	183.357	272.461	969.734	442.824	144.229	59.3968	74.5892	2054.23	4629.42	1441.57	356.006	299.971	311.98	172.068	50.9226	76.5671	85.3142	60.4029	49.4494	54.3735	37.6119	73.9478	106.384	185.346	62.1657	144.771	73.9135	70.3784	118.712	51.8586	154.718	214.845	398.7	92.3284	57.8395	49.7579	87.2553	158.07	61.0981	60.8657	180.202	428.284	675.998	1462.75
S75-26h-6	S75-26h	0.75	26h	53.0037	64.9468	130.026	220.273	1005.64	467.011	153.505	55.6095	86.1279	2085.58	4930.98	1543.66	397.831	303.825	319.308	176.843	44.9892	90.0844	103.494	48.3584	62.1755	58.6144	38.2568	125.87	189.542	335.81	43.6597	104.369	72.0173	54.3135	87.7547	24.4776	104.368	149.326	250.562	65.9565	31.8504	34.1044	65.6522	112.558	71.5958	61.7406	187.341	443.683	673.48	1469.54
STAP-1h-1	TAP-01h	1	01h	40.3352	39.449	66.0563	185.779	485.756	204.59	66.6551	33.9265	46.5196	905.633	2364.45	642.795	153.803	233.358	194.655	115.38	38.4945	113.583	149.363	50.0197	70.3519	72.4907	22.319	51.4265	210.927	372.698	827.914	1866.56	76.5808	69.1714	161.287	207.211	30.1952	60.3728	40.5478	35.8125	45.9092	85.3416	135.22	280.99	33.4695	30.0232	81.8135	220.336	320.732	717.269
STAP-1h-2	TAP-01h	1	01h	69.3389	58.4539	101.646	225.953	495.696	192.675	69.5362	55.1605	78.8103	898.612	2391.92	663.373	167.092	218.301	188.587	115.479	38.9992	116.836	164.597	58.4622	66.5832	82.5016	22.4744	29.4186	41.3688	69.4797	893.208	1989.87	58.8045	50.1576	66.3473	32.3479	51.1953	90.4382	88.1411	54.7902	78.7077	141.575	224.58	467.276	42.4187	35.9171	78.0084	223.858	326.581	727.571
STAP-1h-3	TAP-01h	1	01h	64.9613	52.2785	103.723	237.275	553.047	237.165	73.8915	45.6976	56.2351	1002.93	2636.31	729.771	179.379	241.911	206.226	124.93	55.0307	124.666	217.641	57.442	66.9866	124.374	32.403	34.1022	90.5169	153.185	850.18	1800	83.9134	63.0451	97.0679	76.5195	57.3709	98.3838	93.3093	59.3266	97.0291	203.112	306.874	647.618	34.6116	41.6035	97.1225	256.44	367.472	806.042
STAP-1h-4	TAP-01h	1	01h	59.0095	45.3573	100.11	216.295	411.939	178.357	59.3212	44.7452	47.393	745.944	1919.81	525.045	134.289	186.787	158.109	93.9976	70.3566	141.842	169.816	91.9651	68.2549	95.4184	36.2329	17.2507	60.5558	105.223	1243.24	2550.98	58.2255	72.126	83.7124	58.3678	68.3821	108.421	113.284	58.3187	94.0405	197.967	264.185	558.333	24.4981	33.4374	76.2656	199.814	287.677	623.759
STAP-1h-5	TAP-01h	1	01h	71.8566	59.1957	85.4882	220.605	400.474	174.384	60.217	37.4199	49.9857	730.288	1834.29	497.2	120.24	183.24	151.738	102.365	86.0745	211.777	340.817	100.183	128.602	193.183	45.7098	119.228	322.542	548.839	651.786	1335.08	80.5477	71.0791	150.154	181.101	44.0062	70.3103	93.4896	51.4422	80.5444	147.116	212.724	437.051	30.9351	29.9348	71.5105	185.118	280.503	627.003
STAP-1h-6	TAP-01h	1	01h	59.4056	61.7555	114.052	308.196	980.039	435.229	131.354	48.3095	63.8278	1710.9	4340.53	1173.78	275.434	292.15	299.18	172.947	70.4671	104.507	77.5024	23.7103	54.5685	30.3694	46.0031	116.565	150.91	267.549	387.292	907.419	32.2573	50.2989	100.142	111.023	35.173	54.7326	62.9391	62.4017	76.5074	159.935	239.685	498.282	52.0458	56.0778	170.177	449.64	637.785	1409.99
STAP-4h-1	TAP-04h	1	04h	81.9167	64.8048	188.73	512.833	786.691	321.46	92.616	61.9652	83.6394	1916.57	5598.97	1727.34	320.282	214.433	253.209	155.232	97.8115	105.614	74.1948	24.4704	49.4553	31.8721	65.1633	53.7361	35.4562	55.0357	155.096	353.783	41.5972	51.6839	78.8554	13.3314	44.4634	68.9956	104.984	95.8129	86.1675	158.415	233.793	491.542	42.5737	39.0044	127.576	346.128	494.36	1161.63
STAP-4h-3	TAP-04h	1	04h	54.2195	59.9508	200.955	442.582	846.626	350.559	104.877	66.7328	99.3309	2099.96	6223.84	1864.43	347.746	232.289	277.098	169.212	68.1451	87.6449	60.4388	8.52459	45.067	20.5158	49.0052	91.8321	59.1656	104.721	78.9329	201.521	81.9787	58.7572	100.685	18.4782	19.4573	32.0198	43.2685	101.915	46.5643	73.2826	117.741	236.807	54.6503	41.2141	137.056	370.788	496.207	1165.69
STAP-4h-4	TAP-04h	1	04h	75.1005	66.4827	173.589	480.988	785.881	322.357	103.096	77.5303	101.796	1957.85	5728.45	1744.48	328.538	217.955	259.089	157.32	73.3149	86.3375	63.8025	20.3578	38.5049	28.0922	46.4642	51.2249	29.3605	48.9198	154.021	369.879	82.3252	58.0372	85.4551	15.9935	36.6558	58.783	80.4712	90.8734	79.1647	137.823	209.577	433.248	61.474	43.1445	128.915	346.138	482.711	1128.57
STAP-4h-5	TAP-04h	1	04h	124.554	76.19	203.031	651.883	653.032	257.165	78.1563	60.6157	81.4168	1553.8	4349.53	1350.05	251.002	171.535	202.557	122.449	95.1921	94.7794	73.173	37.2799	43.6527	31.6603	56.4105	28.0302	19.6051	33.9932	195.178	443.522	41.5208	54.2535	76.5415	21.3599	72.8409	113.953	171.353	107.013	130.109	232.221	336.366	702.619	36.8567	34.944	104.366	286.539	472.253	1142.41
STAP-4h-6	TAP-04h	1	04h	89.5865	69.8347	196.993	535.126	756.83	301.989	88.1327	64.9629	87.5278	1875.88	5355.84	1643.02	304.287	207.451	246.115	149.383	73.2115	94.5984	72.5591	23.5402	45.5963	33.1344	46.456	48.389	21.8579	35.0212	143.664	337.267	66.6483	57.72	88.4878	17.0882	46.9594	74.3816	111.151	101.051	92.1763	162.442	241.709	505.122	42.4941	38.5167	120.04	327.792	484.552	1140.09
STAP-10h-1	TAP-10h	1	10h	105.897	87.1896	95.5856	238.776	406.207	243.338	109.827	77.3799	171.47	750.629	2222.54	713.288	172.391	196.742	166.529	119.044	60.9115	110.731	108.025	57.5536	62.6099	51.8833	35.7865	43.1648	135.967	232.705	560.189	1161.17	48.9829	77.2804	95.0985	115.186	62.9453	90.1534	124.069	56.764	98.7488	174.118	245.458	484.247	73.2599	57.9074	105.537	191.036	298.296	678.821
STAP-10h-3	TAP-10h	1	10h	53.6695	46.2424	54.5771	262.688	572.173	251.506	86.8757	40.5695	66.1016	1061.33	3213.74	992.704	224.982	274.788	223.644	152.3	50.3432	92.286	105.439	36.0909	58.1246	52.4804	30.0499	47.4192	230.754	399.47	154.585	340.871	50.6492	35.6166	55.7498	41.4356	30.6216	54.3484	37.2797	30.427	42.2904	59.5802	82.4677	160.611	42.6021	37.6168	103.231	252.741	399.724	927.292
STAP-10h-4	TAP-10h	1	10h	55.9514	49.2656	51.2694	249.317	596.227	270.14	95.3286	43.9755	75.0973	1126.94	3419.86	1058.68	241.664	275.977	231.146	160.767	39.9077	64.7944	80.1538	24.9891	39.7654	40.3585	24.2011	36.8775	347.065	609.717	155.743	338.083	51.6798	36.2202	59.2402	55.6635	24.4552	43.0993	33.2785	26.8674	38.0661	48.5265	71.0709	131.98	47.8828	41.1633	109.879	264.225	406.826	937.416
STAP-10h-5	TAP-10h	1	10h	56.3924	49.8739	56.5841	271.534	593.092	282.886	101.169	45.6912	77.5713	1123.67	3349.18	1045.83	234.093	290.219	239.702	161.212	41.029	64.9387	71.1892	24.7338	46.0813	36.4316	24.1962	44.8002	446.727	771.28	112.08	231.184	37.9972	34.5191	50.9301	47.4687	29.5563	49.5793	43.784	29.3971	51.4621	83.2491	121.745	239.282	50.6005	46.1956	116.71	267.619	417.926	970.518
STAP-10h-6	TAP-10h	1	10h	52.3684	47.8602	57.6829	262.416	581.433	272.232	98.9224	42.5983	66.882	1098.2	3315.97	1033.6	236.643	284.174	233.8	158.502	49.987	75.0016	94.7966	32.6237	54.1459	50.6874	31.1741	53.8711	275.891	476.879	132.394	288.571	71.529	38.7818	63.6154	48.9275	27.1699	47.7841	33.2528	31.6187	43.848	58.4026	80.5463	148.477	47.9854	44.3153	109.909	257.563	403.332	934.128
STAP-18h-1	TAP-18h	1	18h	61.3105	46.2516	60.4984	280.185	547.284	248.794	85.1075	38.4091	62.7723	1009.89	2985.81	912.873	205.044	253.937	205.507	137.169	47.172	92.5093	99.0066	35.2105	56.4491	48.3219	26.4549	51.8371	252.711	441.025	136.88	296.222	32.0256	36.9407	55.7507	55.661	37.0071	61.9414	60.483	34.0715	55.4433	90.6905	123.517	249.329	39.94	38.1551	101.23	243.376	388.577	907.656
STAP-18h-2	TAP-18h	1	18h	78.179	56.3543	94.6498	275.322	492.797	202.363	76.1074	53.246	89.2271	911.404	2573.67	733.737	179.078	235.57	186.163	120.62	52.5108	135.944	149.453	57.2634	84.2658	71.3123	31.3683	34.886	54.5634	86.5524	443.187	974.911	64.9719	70.9836	112.094	87.7378	45.1656	81.3406	68.5643	51.8466	70.0524	109.922	163.709	328.735	47.6677	36.806	82.7242	220.496	348.777	802.905
STAP-18h-3	TAP-18h	1	18h	26.3079	24.3392	36.0437	215.12	539.971	358.462	126.82	26.3427	33.437	982.66	2890.61	809.219	203.113	229.038	184.859	123.722	75.7214	106.746	89.8517	12.2214	81.7243	33.2625	49.015	198.971	742.11	1275.2	237.176	496.814	22.6476	44.551	83.9219	86.5878	11.6169	32.5665	29.9383	7.33298	43.0075	84.8352	128.329	245.568	54.5995	52.4204	146.524	274.522	360.144	802.231
STAP-18h-4	TAP-18h	1	18h	68.2634	55.7628	95.3547	266.846	497.613	200.627	78.1783	52.0756	74.9705	936.585	2621.76	745.853	181.085	248.747	198.865	126.238	50.303	133.663	180.726	70.6099	89.1248	91.6774	31.6998	98.3882	57.6275	94.7324	596.809	1313.82	84.7327	70.5089	136.278	136.387	32.4808	60.3206	46.1792	50.1212	53.4404	65.7764	97.4041	190.475	50.6519	37.3928	82.7564	219.442	349.417	804.308
STAP-18h-5	TAP-18h	1	18h	67.0302	50.6951	86.8812	298.785	503.331	223.098	79.8406	41.9796	55.4331	928.037	2589.55	732.179	174.404	235.053	185.542	119.198	59.7745	129.8	150.345	55.2438	78.028	70.9823	33.6018	41.5206	95.3986	154.833	373.036	813.204	48.3394	64.9529	121.088	128.863	41.4911	71.1837	74.6695	48.8135	69.9019	122.649	174.982	358.808	44.0087	37.9583	91.9316	226.402	361.677	836.328
STAP-18h-6	TAP-18h	1	18h	45.7177	17.8503	72.3287	207.392	351.4	187.762	68.6055	16.6086	25.2959	656.442	1850.36	510.315	125.173	169.718	130.905	82.8594	63.9474	96.076	85.448	57.1958	24.5327	16.4927	25.0232	5.18882	52.8656	94.4549	1112.55	2596.13	30.9764	105.218	193.41	209.393	32.3647	71.6705	92.5976	25.0846	60.2101	126.188	186.153	385.207	31.6611	17.349	75.2775	173.193	253.348	590.639
STAP-26h-1	TAP-26h	1	26h	57.7892	59.2246	99.1844	278.848	875.695	368.107	114.21	47.2114	66.0072	1551.33	3926.52	1049.62	246.737	268.625	271.75	163.815	64.5582	108.919	97.1053	23.2645	57.7135	42.213	41.3424	107.296	188.916	331.908	413.652	965.847	36.5217	50.5378	94.014	97.9839	37.3706	60.2406	66.7909	55.2686	70.7833	145.16	211.115	439.842	49.1913	50.1355	146.643	396.89	570.955	1266.61
STAP-26h-2	TAP-26h	1	26h	53.8999	56.0467	89.5499	247.049	835.778	383.386	118.511	39.3474	55.2342	1472.29	3793.17	1034.96	245.024	251.38	260.715	154.695	66.5344	100.208	83.2293	26.2084	65.4503	36.8381	43.6843	146.042	289.807	502.75	350.504	766.939	65.4607	48.3306	82.6322	69.1924	36.2351	57.9889	60.072	49.9263	75.7149	160.045	237.943	487.517	54.011	53.093	150.091	383.996	536.853	1169.5
STAP-26h-3	TAP-26h	1	26h	62.1511	61.0538	103.208	288.25	873.092	365.169	110.507	46.3928	65.0149	1523.93	3915.03	1048.97	245.555	264.422	270.922	162.009	60.2594	110.723	92.4552	24.945	56.6805	38.431	38.3331	94.6777	99.1493	172.061	386.41	891.414	43.9703	58.8802	103.372	82.3444	38.1547	62.865	68.9713	56.2016	80.7931	168.757	247.646	520.801	47.7548	49.635	142.461	396.758	571.261	1273.01
STAP-26h-4	TAP-26h	1	26h	47.3741	53.0986	92.7179	251.005	851.666	344.812	103.426	42.6814	58.841	1514.11	3878.25	1062.88	252.864	262.052	269.698	158.328	49.7194	152.991	126.134	37.5471	116.067	57.2509	32.2494	108.022	206.058	355.425	378.208	842.968	41.0754	41.3934	77.1507	66.0214	30.134	53.6744	40.9962	49.2445	51.705	100.198	148.757	301.551	43.5347	44.3117	135.696	380.183	549.644	1204.24
STAP-26h-5	TAP-26h	1	26h	56.3121	57.9504	87.1866	280.113	915.326	377.389	113.034	43.1753	68.188	1571.3	4089.41	1100.86	259.245	266.262	272.848	162.096	72.2018	137.43	112.515	18.2647	83.2056	48.0496	46.1369	152.767	157.301	275.638	356.033	808.547	41.7464	50.5069	78.0858	45.5331	38.7264	69.8763	74.4889	46.479	87.0681	188.994	268.746	568.037	54.5606	51.1017	147.548	409.82	583.789	1295.82
STAP-26h-6	TAP-26h	1	26h	65.2231	65.7405	138.755	250.573	1073.23	446.733	135.15	51.0943	84.324	1922.57	4845.84	1307.64	284.945	223.731	262.758	162.798	98.7523	147.203	103.99	16.049	67.1988	35.3673	67.0982	212.634	147.59	259.107	117.151	260.821	48.725	53.3026	73.9897	13.9819	54.2397	75.4843	108.825	75.2652	87.6108	189.491	272.926	569.426	64.3687	57.3346	178.987	480.191	693.622	1516.84
[truncated: 236 more columns]
